# Supplementary material for: Identification of circulating microRNAs for the differential diagnosis of Parkinson's disease and Multiple System Atrophy
Source: Front Cell Neurosci. 2014 Jun 10;8:156. doi: 10.3389/fncel.2014.00156 (PMC4051126; doi:10.3389/fncel.2014.00156)
Supplement: Supplementary file 1 [file DataSheet1.ZIP]

Archive with 2 entries (2 files):
- 96340_Vallelunga_Data_Sheet_1.XLS
- 96340_Vallelunga_Data_Sheet_2.XLSX
