# Supplementary material for: Identification of circulating microRNAs for the differential diagnosis of Parkinson's disease and Multiple System Atrophy
Source: Front Cell Neurosci. 2014 Jun 10;8:156. doi: 10.3389/fncel.2014.00156 (PMC4051126; doi:10.3389/fncel.2014.00156)
Supplement: Supplementary file 1 [file DataSheet1.ZIP › 96340_Vallelunga_Data_Sheet_1.XLS]

## Sheet: DCt normalized to TLDA means
Detector	CTRL1	CTRL2	CTRL3	CTRL4	CTRL5	MSA1	MSA2	MSA3	MSA4	MSA5	MSA6	MSA7	MSA8	MSA9	PD1	PD2	PD3	PD4	PD5	PD6
dme-miR-7-000268	10.83	11.69	11.83	10.44	11.53	9.43	3.663	8.73	4.415	6.086	9.9	10.76	11.37	9.9	4.325	5.044	10.85	5.746	5.282	10.16
hsa-let-7a-000377	-3.033	12.72	-5.796	-1.188	-4.042	0.895932	0.265671	3.72354	-1.85636	-0.456419	9.77	-0.412621	-1.17825	10.21	5.00051	0.803133	0.977941	3.81951	1.8001	1.40073
hsa-let-7b-002619	-3.665	-3.783	-2.339	-2.929	-3.282	-4.42901	1.90007	-4.04803	-5.06696	-4.18648	-3.93287	-4.84273	-4.4975	-3.81971	-4.40796	-3.14347	-2.13498	-4.0354	-3.24817	-3.02289
hsa-let-7c-000379	3.39	4.084	4.031	3.942	4.656	2.46283	4.32932	3.7853	3.85384	3.82853	3.30838	2.48867	2.95919	3.45325	1.13635	3.81543	3.95975	1.8635	3.58804	2.62554
hsa-let-7d-002283	0.861	1.14	0.805	0.661	0.662	0.36873	0.091052	0.081229	1.11418	-0.035925	0.700387	1.10498	0.501635	1.14589	-0.438491	0.205507	0.080833	1.77335	0.839968	0.256205
hsa-let-7e-002406	-3.116	-3.058	-3.879	-2.219	-1.796	-2.51766	-2.54187	-3.27534	-1.23187	-2.31527	-2.29868	-2.63108	-2.57731	-0.671102	-2.97967	-3.13766	-3.61297	-2.17565	-1.58628	-2.25434
hsa-let-7f-000382	-19.505	-0.595	-1.793	4.389	0.209	9.81	10.89	9.81	11.18	-0.001867	-15.7642	11.37	12.75	10.21	9.15	0.554337	-0.148531	10.89	3.14685	11.5
hsa-let-7g-002282	0.789	1.094	0.184	0.438	0.522	0.759562	10.89	0.299838	0.902158	0.081597	0.737737	0.148889	0.864851	0.941737	1.00048	-1.76778	-1.85057	-0.101318	0.21676	-0.593178
hsa-miR-100-000437	5.915	2.166	3.841	3.758	3.535	9.81	10.89	9.81	1.71858	4.11955	9.77	3.40622	2.96266	-0.135509	9.15	3.39881	12.02	3.68659	3.86884	5.41186
hsa-miR-1-002222	6.622	7.414	8.6	8.255	6.684	9.81	4.513	5.79938	11.18	6.53102	9.77	11.37	6.62773	10.21	9.15	6.38546	7.53521	4.14764	8.83861	3.98374
hsa-miR-101-002253	4.812	4.679	5.26	4.914	5.285	3.12792	10.89	5.19277	3.39278	5.53224	9.77	5.76906	6.87019	6.15163	9.15	5.21022	12.02	4.45647	4.64833	4.47683
hsa-miR-103-000439	-0.136	0.748	-1.364	-0.06	-0.082	1.07527	10.89	-0.092203	1.63982	1.1162	2.72761	0.741832	0.72097	0.39907	-0.626056	-1.79884	12.02	1.02172	-0.621559	-1.43111
hsa-miR-106a-002169	-4.672	-4.337	-4.385	-4.6	-5.083	-3.55932	-4.74137	-4.34067	-4.99153	-4.66714	-4.93566	-3.89802	-3.43314	-3.80854	-3.73557	-4.53665	-5.11668	-5.13434	-4.52942	-4.22011
hsa-miR-106b#-002380	2.729	1.672	1.01	1.467	1.03	3.458	2.803	4.683	-2.06	0.932	3.383	0.209	0.4	0.816	4.852	-0.303	-0.615	0.332	-0.575	1.93
hsa-miR-106b-000442	0.162	0.515	0.414	-0.095	-0.063	1.37967	-0.326213	1.72392	0.444753	1.39025	2.68599	1.61196	2.60918	1.15677	2.81831	1.12244	0.5164	0.526864	0.851454	0.441647
hsa-miR-107-000443	3.593	4.285	3.412	6.017	4.57	4.47929	6.90814	9.81	4.24237	5.0818	9.77	11.37	5.42918	10.21	9.15	8.43941	7.07684	10.89	6.5399	11.5
hsa-miR-10a-000387	3.859	4.078	4.902	3.398	3.409	-1.92379	-0.797746	0.394236	1.19912	1.55961	2.5235	11.37	0.944397	3.6176	3.12242	1.85741	-0.193043	1.07194	1.65137	0.88961
hsa-miR-10b#-002315	5.787	2.813	2.867	2.409	2.819	2.54	1.441	1.58	1.73	3.063	2.41	2.706	3.365	4.989	4.811	3.569	4.235	3.694	3.937	4.412
hsa-miR-1179-002776	1.17	-0.182	4.937	10.44	-1.015	9.43	8.91	8.73	0.8	12.12	2.803	10.76	11.37	9.9	8.92	11.18	10.85	9.79	11.98	10.16
hsa-miR-1180-002847	2.706	2.093	4.808	10.44	2.432	9.43	0.812	8.73	0.39	1.851	-0.479	3.133	0.905	2.979	8.92	1.851	1.78	0.795	2.296	3.098
hsa-miR-122-002245	-1.816	0.664	0.087	-0.316	-0.637	-1.58664	-0.930225	0.793398	-2.67089	-1.33716	-3.4183	-1.72215	0.090225	10.21	-3.46193	-0.563225	-0.229884	-5.02847	-0.153972	-0.44507
hsa-miR-1227-002769	3.056	2.84	6.831	2.296	1.798	9.43	1.906	3.011	4.845	4.364	4.893	3.549	2.578	4.44	3.049	2.068	5.99	3.539	4.425	4.099
hsa-miR-1244-002791	7.818	7.109	11.83	10.44	8.507	5.394	8.91	8.73	10.72	12.12	9.9	10.76	11.37	9.9	-29.414	1.561	-3.216	9.79	5.654	10.16
hsa-miR-1247-002893	1.824	3.57	3.663	2.376	1.851	0.319	1.971	1.846	0.973	2.62	0.965	0.518	2.364	-0.791	2.773	2.58	4.465	0.924	3.941	9.756
hsa-miR-1254-002818	6.789	6.575	7.806	10.44	11.53	9.43	8.91	8.73	10.72	8.03	9.9	4.517	11.37	9.9	8.92	11.18	10.85	9.79	7.951	10.16
hsa-miR-1255B-002801	2.531	4.652	11.83	2.738	5.246	9.43	8.91	4.696	5.123	3.012	5.94	3.273	6.772	9.9	4.002	3.337	5.299	5.786	4.215	4.148
hsa-miR-125a-3p-002199	5.637	4.987	10.394	3.982	6.986	9.81	10.89	9.81	11.18	3.91833	9.77	7.26525	6.41635	10.21	4.60248	4.02486	5.62232	6.86484	4.05345	11.5
hsa-miR-125a-5p-002198	1.507	2.684	3.414	2.154	3.125	3.34306	6.772	9.81	8.13947	2.1223	3.89362	2.06395	2.27325	2.03568	5.14305	3.55806	5.04457	4.68973	4.15024	4.19607
hsa-miR-125b-000449	2.705	2.682	4.04	3.831	1.788	1.38877	3.37064	9.81	1.4456	3.934	6.75082	2.09716	1.63109	1.87921	1.87694	3.88272	5.94726	0.220873	3.66141	4.44054
hsa-miR-126#-000451	-2.751	-2.362	-3.26	-4.105	-2.888	-2.399	-4.56	-3.475	-2.978	-3.94	-2.394	-2.577	-2.41	-1.669	-1.504	-2.301	-3.183	-2.897	-2.58	-3.205
hsa-miR-1267-002885	-5.316	11.69	2.109	8.44	4.496	9.43	5.491	5.519	3.137	3.889	9.9	4.277	11.37	-0.917	8.92	11.18	10.85	5.883	11.98	10.16
hsa-miR-1270-002807	4.735	6.717	4.808	3.695	6.702	1.338	8.91	6.951	10.72	1.648	9.9	2.267	11.37	9.9	-0.939	0.925	10.85	9.79	11.98	4.802
hsa-miR-127-000452	2.851	1.155	0.865	1.777	2.955	1.97674	4.86728	9.81	6.74904	4.55305	5.24342	2.89062	2.83948	5.05945	2.10301	3.07862	2.12224	3.86539	3.36801	1.24029
hsa-miR-1271-002779	3.937	4.652	3.173	2.284	4.959	4.639	8.91	1.86	4.716	3.675	3.884	4.875	4.354	5.672	4.235	4.568	4.502	5.75	4.388	5.734
hsa-miR-1274A-002883	-1.22	-1.421	-0.244	-1.395	-1.762	-1.835	-1.109	-1.746	-1.535	-1.508	-1.661	-1.885	-1.713	-1.878	-3.504	-2.504	-2.683	-4.345	-2.677	-2.87
hsa-miR-1274B-002884	-6.867	-6.964	-6.201	-6.869	-6.794	-7.901	-6.528	-8.385	-7.316	-7.233	-8.423	-7.45	-6.811	-8.165	-9.433	-6.863	-6.821	-9.989	-7.133	-7.44
hsa-miR-128a-002216	2.499	3.419	3.152	3.055	3.689	5.00215	3.53809	4.27307	3.54522	3.79864	4.76978	2.30466	2.51482	10.21	9.15	2.95222	3.71743	3.4879	2.18578	3.53798
hsa-miR-1290-002863	0.993	0.053	1.17	0.43	0.338	0.861	1.861	0.623	0.297	-0.014	-0.731	-0.212	0.28	0.865	-0.119	0.504	0.851	-0.66	0.479	1.923
hsa-miR-1291-002838	5.811	4.695	5.798	3.901	5.926	2.424	2.718	3.008	5.199	4.462	4.597	3.648	4.22	3.854	8.92	4.932	4.845	2.027	3.786	3.131
hsa-miR-1303-002792	1.865	0.042	-5.911	0.531	11.53	9.43	8.91	5.961	5.36	-0.014	-1.911	-3.697	11.37	0.812	8.92	5.16	-1.374	9.79	0.726	10.16
hsa-miR-1305-002867	3.362	4.118	-12.169	0.937	2.081	4.978	-0.145	-1.04	0.607	0.652	3.84	7.796	1.234	0.551	2.338	6.916	6.751	1.984	4.962	1.528
hsa-miR-130a-000454	1.099	1.779	1.009	1.567	1.731	2.33217	0.524901	1.57364	1.33994	1.12365	2.78668	2.31552	1.67006	3.12376	2.08714	0.349527	0.738838	1.29679	1.1342	-0.428635
hsa-miR-130b-000456	2.872	2.614	1.055	1.233	1.165	1.49634	0.259614	2.6601	2.14138	1.67319	1.75587	2.08935	2.19447	1.16723	9.15	1.75025	1.16445	1.38445	1.87438	0.887901
hsa-miR-132-000457	2.142	1.719	2.29	1.973	1.366	3.64454	3.83848	4.5628	3.10472	1.90893	3.77109	1.65739	1.40253	2.95832	9.15	1.40327	3.63934	1.87958	2.35596	3.67313
hsa-miR-133a-002246	-0.03	1.388	1.473	1.741	-0.337	0.50498	0.871886	2.06122	2.33145	-0.787252	-0.693274	0.406098	-0.61103	-0.472476	1.09897	0.514175	2.28523	0.85512	2.61868	0.311857
hsa-miR-133b-002247	3.92	4.401	4.614	4.951	3.223	9.81	3.78159	4.80211	11.18	2.7012	4.05235	6.12697	2.61574	2.26294	9.15	3.52222	5.97541	1.52358	5.83663	2.91959
hsa-miR-135a-000460	2.975	4.553	4.388	12.99	12.71	9.81	10.89	9.81	11.18	13.15	9.77	5.21336	8.71688	10.21	9.15	12.5	12.02	10.89	12.89	11.5
hsa-miR-136#-002100	6.91	0.581	-0.68	3.322	11.53	9.43	2.696	8.73	4.08	5.16	5.531	6.689	3.931	9.9	8.92	3.56	1.445	6.296	-1.308	1.467
hsa-miR-138-002284	8.329	12.72	3.475	2.184	12.71	9.81	10.89	9.81	11.18	13.15	9.77	11.37	8.72465	10.21	9.15	12.5	12.02	10.89	8.87196	7.0884
hsa-miR-139-3p-002313	1.42	2.374	3.379	2.424	1.715	2.07365	3.86675	1.72324	2.2278	0.678242	2.49273	0.78068	1.18875	1.79193	-1.80634	1.03674	-0.006272	10.89	1.82575	0.848995
hsa-miR-139-5p-002289	-0.79	-0.314	0.025	-0.364	-0.938	-0.231965	0.705367	-0.877946	0.320331	-0.27199	-0.150048	-0.740357	-0.18157	0.195556	-0.313554	0.38112	-0.2727	-0.146821	-0.257596	-0.406353
hsa-miR-140-3p-002234	1.794	1.6	2.634	1.971	2.397	2.59445	2.75645	2.2419	0.895134	1.05476	-0.04193	0.145608	1.48364	7.06131	5.16632	1.90455	2.50889	1.6564	1.46645	2.26854
hsa-miR-141-000463	7.859	12.72	6.667	6.992	12.71	2.89242	10.89	9.81	11.18	8.21647	9.77	7.3396	4.43442	4.55433	1.81188	12.5	8.00976	10.89	12.89	11.5
hsa-miR-142-3p-000464	-0.431	0.676	-0.777	-0.038	0.564	0.256045	-1.57246	0.743735	0.54836	0.506264	1.33946	1.31529	0.50608	1.14675	0.82091	-0.10281	-0.01128	0.80711	0.766959	-0.768076
hsa-miR-142-5p-002248	4.515	4.479	3.866	3.97	4.911	4.38056	3.87124	4.1981	3.46731	3.73486	4.58239	3.8645	4.00587	2.492	1.70337	4.45061	3.53157	4.03661	2.70352	2.39574
hsa-miR-143-002249	3.851	3.795	3.669	3.725	2.7	9.81	4.65342	3.28649	2.7538	3.40202	3.73978	2.82508	3.31324	10.21	3.12841	3.18347	2.99228	2.63704	2.60723	2.81335
hsa-miR-144#-002148	1.533	1.265	1.379	-0.611	0.989	4.871	-0.468	1.694	2.046	0.564	2.097	3.401	4.636	2.062	1.87	0.347	0.029	0.344	1.785	0.237
hsa-miR-144-002676	-0.596	1.613	0.109	-1.531	-0.397	-1.226	-1.242	-3.123	-0.421	-0.586	-2.24	2.875	-0.564	-1.067	-2.684	-0.226	-1.293	-1.631	-0.495	0.607
hsa-miR-145#-002149	3.657	6.1	7.792	10.44	4.625	1.164	-1.548	-3.08	8.527	0.197	3.157	-12.942	-16.694	-13.303	3.924	4.252	6.023	4.45	4.886	6.161
hsa-miR-145-002278	-2.191	-1.302	-1.61	-1.442	-0.89	-0.86338	1.46498	1.38504	-1.40563	0.40185	2.25082	0.36672	-0.525936	0.03495	-2.45335	-0.16983	-0.611144	-0.030643	-1.12672	-0.646883
hsa-miR-146a-000468	-4.245	-3.72	-4.584	-4.475	-4.297	-3.7729	-3.688	-3.29018	-3.86242	-4.69829	-4.7818	-4.79166	-4.69027	-3.96723	-3.51697	-3.58807	-3.99939	-2.68274	-3.66579	-3.31537
hsa-miR-146b-001097	-0.164	0.347	-0.102	-0.395	-0.328	-0.418453	0.37682	0.090731	0.183983	-0.763414	-1.13136	-0.766889	-0.536009	-0.06606	-0.059578	-0.530416	-0.52576	0.088013	-0.710615	0.311626
hsa-miR-146b-3p-002361	0.249	1.542	2.937	-20.782	5.13	9.81	10.89	9.81	11.18	13.15	9.77	11.37	12.75	10.21	9.15	12.5	12.02	10.89	6.90194	11.5
hsa-miR-148a-000470	1.978	1.648	1.626	1.28	2.284	1.72233	1.74741	3.56255	1.36112	1.07724	1.59452	2.05093	3.21032	3.96898	1.90453	1.8553	2.31732	0.37388	1.82156	2.46995
hsa-miR-148b#-002160	10.83	7.621	6.415	5.256	6.284	0.765	1.038	6.73	3.343	4.507	-4.807	2.407	2.205	4.863	-1.729	-1.793	-1.359	2.583	2.184	1.644
hsa-miR-148b-000471	3.142	4.497	3.366	3.347	3.711	0.943217	1.65304	0.652434	2.69516	1.78553	0.842783	4.09487	1.98684	6.24299	9.15	4.47702	4.81152	5.7423	3.57851	4.43905
hsa-miR-150-000473	-4.829	-4.775	-3.557	-4.047	-4.684	-4.25217	-2.72411	-4.55432	-3.06131	-3.4961	-4.63297	-4.30647	-3.11682	-4.10099	-4.67506	-3.44747	-3.03493	-4.70423	-5.14584	-3.1477
hsa-miR-151-3p-002254	-2.981	-2.373	-2.602	-3.636	-3.031	-1.647	-2.658	-1.46	-1.465	-1.943	-1.496	-1.701	-2.549	-1.121	-1.155	-2.056	-2.205	-1.338	-1.61	-1.482
hsa-miR-151-5P-002642	0.794	1.561	0.309	-0.061	1.178	2.085	0.373	0.697	1.443	0.364	1.974	1.1	0.757	1.227	0.859	-0.017	0.094	1.094	0.373	0.071
hsa-miR-152-000475	3.69	3.212	2.377	2.82	2.21	3.29121	2.83122	9.81	3.49382	3.59767	4.01536	4.29641	3.2153	3.62632	3.68577	3.44297	2.93936	2.63786	3.82966	2.80034
hsa-miR-155-002623	3.009	3.513	3.181	3.207	2.643	2.78377	10.89	1.67857	2.42117	2.49323	0.958688	2.30572	1.96811	3.42256	1.76025	2.82038	2.6762	4.18394	2.81889	3.76255
hsa-miR-15a#-002419	3.602	11.69	3.31	4.444	4.438	1.665	2.846	8.73	2.94	1.237	1.773	2.511	3.078	9.9	8.92	3.033	0.872	1.443	2.424	4.2
hsa-miR-15a-000389	3.246	2.483	2.493	2.564	3.085	2.54781	10.89	2.29056	1.4964	13.15	9.77	11.37	12.75	10.21	9.15	1.69204	1.11186	2.1483	2.86389	11.5
hsa-miR-15b-000390	0.423	0.642	-0.549	-0.064	-0.258	3.41828	1.76536	5.01177	0.341346	1.10615	5.44423	2.50058	0.878052	3.99672	2.97577	1.18267	1.23145	2.39971	0.933074	1.50083
hsa-miR-16-000391	-5.729	-5.836	-4.488	-6.053	-6.221	-4.16868	-6.02035	-5.20982	-5.46931	-4.99734	-6.15451	-5.00216	-4.39026	-4.1788	-3.84587	-5.5892	-5.55079	-6.18061	-6.27384	-5.80758
hsa-miR-16-1#-002420	0.017	1.156	4.936	-1.814	3.508	9.43	3.921	8.73	3.035	3.506	9.9	10.76	7.384	9.9	8.92	7.099	10.85	9.79	6.001	10.16
hsa-miR-17-002308	-4.785	-4.317	-4.444	-4.916	-5.307	-3.77331	-4.8919	-4.5711	-4.85852	-4.70983	-4.89024	-4.04386	-3.62507	-3.66973	-3.9068	-4.97753	-5.43507	-5.3163	-4.82353	-4.5321
hsa-miR-181a-000480	1.622	0.961	1.072	1.933	1.802	3.21638	2.34574	1.89063	4.13885	3.4402	3.49866	4.11091	2.2981	3.18438	4.04865	2.83049	12.02	2.87503	2.76159	2.35068
hsa-miR-181a-2#-002317	1.366	3.667	2.501	0.893	3.48	9.43	8.91	3.744	-0.353	-0.764	-0.951	0.445	-0.361	-1.219	8.92	1.122	4.035	2.823	3.153	10.16
hsa-miR-181c-000482	4.671	5.797	5.418	5.93	5.679	9.81	2.66681	9.81	4.49003	6.30757	9.77	8.25855	5.89012	10.21	9.15	6.95177	0.279945	10.2045	6.90145	4.91714
hsa-miR-182-002334	2.481	9.631	2.343	1.826	1.815	9.81	10.89	6.88771	2.78905	8.99225	4.55026	11.37	12.75	10.21	4.22801	12.5	8.92318	10.89	6.63369	11.5
hsa-miR-1825-002907	10.83	-0.356	-1.925	-1.642	-0.858	-2.861	-3.254	-6.454	-1.733	0.098	-2.805	-0.175	-1.463	-4.049	-2.816	-1.129	-1.68	-1.924	-0.054	-2.219
hsa-miR-183#-002270	1.689	2.552	4.779	-0.32	1.035	9.43	2.722	8.73	-0.985	1.304	1.547	-0.153	2.544	-0.998	0.089	2.544	3.887	-0.664	0.549	1.93
hsa-miR-183-002269	5.828	6.347	7.628	4.729	6.454	9.81	3.50776	9.81	5.0704	13.15	5.00833	5.55044	8.75645	5.81437	9.15	5.70757	5.90438	6.8188	5.42178	11.5
hsa-miR-184-000485	7.595	8.341	8.834	12.99	6.652	5.6707	6.83541	4.15113	11.18	13.15	9.77	4.61704	12.75	6.06639	9.15	12.5	7.02	10.89	3.66903	2.82927
hsa-miR-185-002271	0.868	0.985	1.798	1.752	1.225	1.82198	-0.047765	1.81888	0.33393	1.24912	0.280626	1.87577	1.87952	4.16205	3.15941	1.49733	0.882942	0.80143	1.38599	2.08349
hsa-miR-186-002285	-1.151	-0.97	-0.982	-1.131	-1.547	-0.34877	-0.150785	0.597197	-0.786833	-0.693676	-1.07125	-1.42921	-1.39759	-0.304812	-1.4802	-2.30342	1.9292	-1.88827	-2.33032	-2.02031
hsa-miR-18a#-002423	3.797	4.183	5.418	2.501	4.21	9.43	8.91	8.73	4.527	5.915	4.397	10.76	7.249	4.84	8.92	4.411	10.85	3.748	3.754	5.114
hsa-miR-18a-002422	1.195	1.726	0.666	1.054	1.102	9.81	-0.211152	2.60056	1.48701	1.27381	2.49451	1.97389	2.17609	3.21343	-1.68988	-8.15339	-3.23061	3.96597	-1.44179	-1.2499
hsa-miR-18b-002217	0.871	0.796	0.613	0.452	-0.085	9.81	10.89	3.2108	2.19405	2.32557	0.639385	11.37	3.79776	10.21	9.15	12.5	-0.089842	0.605157	0.92478	1.51808
hsa-miR-190-000489	11.89	9.682	6.12	12.99	4.816	9.81	8.89	9.81	11.18	13.15	9.77	11.37	12.75	10.21	9.15	12.5	12.02	5.84019	12.89	11.5
hsa-miR-190b-002263	4.121	5.922	5.502	3.374	8.274	9.43	1.328	8.73	3.073	8.559	0.324	0.498	1.676	6.2	8.92	3.69	5.826	9.79	4.925	4.131
hsa-miR-191#-002678	3.367	5.654	4.187	2.454	3.435	4.051	8.91	8.73	10.72	3.357	9.9	4.196	5.335	1.669	8.92	4.199	4.726	4.369	2.853	4.119
hsa-miR-191-002299	-5.116	-4.531	-4.942	-5.023	-4.607	-4.74191	-3.53016	-3.80461	-4.53776	-4.9087	-4.98985	-5.55201	-5.35146	-5.23694	-5.22316	-5.59704	-5.46895	-4.1604	-5.14233	-4.40212
hsa-miR-192#-002272	1.225	11.69	11.83	0.126	9.53	-8.48	8.91	8.73	-0.418	12.12	9.9	10.76	11.37	9.9	8.92	7.153	10.85	9.79	7.79	10.16
hsa-miR-192-000491	1.866	1.966	2.665	1.907	0.565	2.70143	1.48345	2.99071	0.60254	1.11723	0.550441	1.46625	2.9131	-0.419026	1.65193	2.05973	1.79962	-1.14941	1.69896	2.09524
hsa-miR-193a-5p-002281	1.025	0.373	2.621	1.982	1.412	-0.83301	2.288	2.6444	-0.342745	-0.262916	0.755994	-0.47319	0.20602	-0.553098	-0.688589	0.494228	3.02052	-1.20189	0.526051	0.235329
hsa-miR-193b#-002366	5.06	-0.725	11.83	4.639	0.795	-7.332	-26.128	4.049	0.629	1.009	-2.62	0.103	0.226	-1.262	3.221	11.18	4.084	0.161	6.771	10.16
hsa-miR-193b-002367	2.052	2.579	3.723	2.956	1.493	0.423941	6.75134	3.03247	0.490707	1.05236	-0.754216	0.279454	1.33371	-0.46951	2.14318	3.16737	5.37463	-0.81879	3.46795	3.38888
hsa-miR-194-000493	3.919	4.393	5.085	3.992	4.065	9.81	3.54981	3.80334	0.447159	5.56865	5.72532	5.65014	6.37381	1.92947	3.72954	6.08015	3.82056	5.93795	4.65436	5.03171
hsa-miR-195-000494	1.654	1.199	2.837	1.97	-0.447	0.662533	-1.41534	-0.532417	-0.544306	-0.162098	-1.25924	-0.171283	0.602728	0.769202	1.12007	-1.07024	-0.816382	-2.17922	-1.55161	0.537987
hsa-miR-196b-002215	5.981	7.158	8.422	5.872	5.181	9.81	5.8634	9.81	11.18	6.82469	9.77	11.37	6.9881	5.35571	9.15	8.47791	6.90379	10.89	5.8642	6.39861
hsa-miR-197-000497	-3.396	-2.816	-2.245	-2.706	-2.302	-4.28799	-2.10631	-2.92355	-3.31442	-3.68925	-4.44221	-5.00086	-4.15606	-5.18389	-4.3327	-4.01337	-3.01645	-3.92703	-3.27338	-3.19054
hsa-miR-199a-000498	6.109	7.735	4.093	5.965	4.124	9.81	4.83363	9.81	11.18	13.15	9.77	11.37	4.69394	10.21	9.15	12.5	4.69747	10.89	12.89	7.51187
hsa-miR-199a-3p-002304	-0.122	0.324	-1.135	-0.064	0.324	-0.189613	-0.632818	-0.119241	0.734512	-0.42514	1.45747	0.38218	0.314451	1.16397	0.686964	0.423056	-0.000374	1.56332	0.85717	0.050314
hsa-miR-199b-000500	11.89	12.72	6.653	8.101	7.673	9.81	5.0641	9.81	11.18	13.15	9.77	11.37	8.73636	10.21	9.15	12.5	5.04317	2.29506	12.89	3.39796
hsa-miR-19a-000395	-1.128	-0.805	-0.339	-1.026	-1.117	-0.386415	-1.6342	-1.01805	-0.936	-0.885034	-1.53805	0.198207	0.487793	-0.552583	0.386517	-1.00157	-1.1906	-1.79691	-1.15134	-1.27003
hsa-miR-19b-000396	-6.193	-5.933	-5.089	-6.021	-6.372	-5.25035	-6.46945	-5.48059	-6.01138	-5.84676	-6.60037	-5.59059	-5.26438	-5.38532	-4.94535	-6.16861	-6.14177	-6.99039	-6.14422	-5.5435
hsa-miR-19b-1#-002425	6.276	4.91	5.123	5.424	6.129	5.567	3.304	1.503	3.877	3.742	4.669	6.571	5.378	5.194	4.921	2.918	3.628	2.954	6.567	4.535
hsa-miR-200b-002251	2.65	4.803	3.014	4.774	1.949	9.81	10.89	9.81	3.10658	3.13751	5.78506	11.37	2.21003	10.21	9.15	1.40659	1.79891	0.544247	1.04811	3.28531
hsa-miR-200c-002300	3.243	3.741	2.712	4.047	4.694	1.73033	3.98313	1.01853	2.80323	3.94248	9.77	-0.459077	-0.617992	1.42392	-0.801334	1.97614	3.32212	4.96245	3.3525	4.31132
hsa-miR-202-002363	7.698	4.025	8.431	4.94	7.305	9.81	10.89	9.81	11.18	13.15	9.77	11.37	12.75	10.21	9.15	3.15949	-9.20907	5.14411	2.3033	4.4157
hsa-miR-203-000507	6.666	7.565	6.789	6.964	5.446	-2.15963	10.89	9.81	5.26933	4.9685	9.77	-0.655702	-0.202505	-1.84087	-3.57651	5.80831	12.02	5.14492	6.87634	5.33533
hsa-miR-204-000508	3.793	2.383	5.244	3.964	2.433	3.81294	10.89	9.81	5.78778	5.25987	9.77	3.82143	3.88412	4.38734	9.15	4.91097	12.02	2.88866	4.94271	2.5469
hsa-miR-205-000509	2.295	0.905	-0.53	1.194	0.092	3.81325	10.89	9.81	11.18	13.15	9.77	5.23033	12.75	4.2094	5.1552	6.17617	3.86056	10.89	12.89	11.5
hsa-miR-206-000510	3.098	4.633	6.141	3.359	2.576	4.665	0.823	8.73	5.085	8.006	4.4	4.902	4.665	4.233	8.92	11.18	10.85	4.739	7.907	6.133
hsa-miR-20a#-002437	9.931	3.007	3.893	7.356	2.834	3.659	8.91	8.73	5.534	3.727	9.9	10.76	7.401	9.9	8.92	-0.23	6.833	-1.965	2.836	10.16
hsa-miR-20a-000580	-4.148	-3.853	-4.18	-4.057	-4.892	-2.5869	-4.62967	-3.54708	-3.82388	-3.77073	-4.17041	-2.68063	-2.28599	-1.9982	-2.4975	-3.93346	-4.26153	-4.38046	-3.70836	-3.55264
hsa-miR-20b-001014	-0.156	0.26	0.516	-0.117	-1.009	-0.377065	-1.70653	-0.341793	-1.69202	-1.30886	-1.30272	-0.46404	0.06886	-0.40278	0.031506	-0.832314	-1.25458	-1.76344	-0.916156	-0.560688
hsa-miR-210-000512	-0.634	-0.241	0.77	0.011	-0.677	9.81	-3.17951	-0.059959	-1.52931	-0.870823	-0.8601	11.37	-1.96982	0.26864	9.15	1.71098	-0.32582	-1.96254	0.373868	11.5
hsa-miR-21-000397	-0.94	-0.596	-1.579	-0.733	-0.688	-0.034175	-1.58573	-0.704303	-1.9104	-0.179855	-0.270386	-0.24549	0.578701	0.73472	-0.1563	-0.390327	-0.483937	-1.36333	-0.107044	-1.18137
hsa-miR-211-000514	2.629	5.742	5.271	4.632	2.769	9.81	2.70212	9.81	4.08621	3.09042	1.69683	11.37	4.74217	1.89767	9.15	2.71285	4.05272	10.89	1.24599	2.00391
hsa-miR-212-000515	4.553	4.513	4.938	5.993	5.298	2.32669	5.07114	9.81	11.18	6.48833	9.77	2.69931	3.59582	3.19019	9.15	12.5	8.0879	4.38708	2.3141	2.2147
hsa-miR-213-000516	5.503	4.19	5.834	3.287	4.929	-0.818	8.91	8.73	-5.281	-5.583	9.9	0.652	-2.5	9.9	8.92	11.18	2.734	9.79	5.898	1.853
hsa-miR-214#-002293	5.806	11.69	11.83	10.44	5.02	9.43	3.64	8.73	10.72	7.629	9.9	10.76	7.362	9.9	8.92	11.18	6.906	9.79	11.98	-21.84
hsa-miR-214-002306	6.792	6.651	6.951	4.121	2.584	5.76635	10.89	2.56752	5.19327	6.67755	9.77	2.64553	12.75	10.21	9.15	12.5	4.90245	2.37868	6.83707	11.5
hsa-miR-215-000518	1.843	2.443	2.337	2.963	0.496	1.61009	0.13345	2.89902	-2.00586	0.848538	9.77	1.29469	2.56816	0.232655	0.609246	0.31717	1.01468	-4.11382	1.00353	2.38313
hsa-miR-216b-002326	11.89	2.884	-14.121	3.093	12.71	9.81	-0.973842	9.81	11.18	13.15	9.77	11.37	12.75	10.21	9.15	8.44746	12.02	10.89	12.89	11.5
hsa-miR-218-000521	11.89	6.027	13.44	8.925	5.666	5.73635	10.89	9.81	11.18	7.12292	9.77	11.37	12.75	10.21	9.15	6.92303	12.02	6.82111	8.7466	11.5
hsa-miR-219-1-3p-002095	4.894	3.219	3.612	-13.185	2.433	9.81	10.89	9.81	11.18	13.15	9.77	11.37	12.75	10.21	9.15	12.5	12.02	10.89	12.89	5.13842
hsa-miR-22#-002301	1.926	3.679	1.808	2.769	2.571	2.522	-1.174	0.707	1.144	0.825	0.702	0.82	0.474	1.588	1.907	1.117	0.879	0.846	1.524	0.631
hsa-miR-221-000524	-1.428	-1.527	-2.461	-1.299	-1.347	-1.38666	-0.82022	-0.77116	-0.753565	-1.0739	-1.38445	-1.08487	-1.31079	-0.814609	-0.86328	-3.50736	-3.68533	-1.39223	-2.24653	-1.96665
hsa-miR-222-002276	-3.068	-2.995	-3.26	-3.245	-3.364	-3.34931	-2.89096	-3.35328	-4.13051	-3.50479	-4.29469	-4.17571	-3.86969	-3.81335	-3.5649	-3.57116	-3.45551	-3.52203	-3.67305	-3.15838
hsa-miR-223#-002098	0.142	0.354	0.031	1.44	0.042	0.661	-0.135	0.193	-1.217	-0.89	-0.21	-0.178	-1.292	-0.181	-0.466	-1.121	-0.162	-1.082	-1.218	0.117
hsa-miR-223-002295	-9.167	-9.444	-9.088	-9.391	-9.344	-10.8346	-9.30714	-8.67367	-10.0083	-11.2002	-9.75956	-11.6814	-11.9842	-10.8381	-9.91564	-11.1458	-10.3627	-11.1419	-11.4986	-10.5517
hsa-miR-224-002099	2.856	3.116	1.942	1.951	2.058	1.44226	2.99492	5.87855	2.2623	4.16246	9.77	2.64876	2.66347	3.02794	9.15	2.81021	3.99878	2.86256	4.80835	2.47809
hsa-miR-23a-000399	2.509	2.96	2.027	2.781	1.877	9.81	10.89	2.79608	-0.19105	1.62373	9.77	11.37	1.20693	10.21	9.15	1.43126	12.02	3.5145	-0.070772	-0.68226
hsa-miR-24-000402	-4.296	-4.162	-4.51	-4.055	-4.103	-6.55957	-6.10839	-6.14894	-6.24399	-6.11228	-6.64044	-6.89489	-6.03237	-6.43214	-5.4217	-5.30658	-5.0352	-5.70023	-5.06744	-5.65187
hsa-miR-25-000403	-2.181	-2.511	-0.982	-1.731	-2.071	-0.541795	-1.15612	0.189162	-0.986893	-0.470726	-1.71475	-0.895656	-0.653599	-0.59342	0.483204	-0.512756	-0.002522	-1.75199	-1.23638	-0.858109
hsa-miR-26a-000405	-1.889	-1.321	-2.468	-1.727	-1.647	-1.24025	-1.58311	-1.31834	-0.519722	-1.36218	0.092483	-0.979953	-1.28817	-0.358413	-1.18752	-1.70565	-1.71529	-0.235793	-1.60818	-1.54438
hsa-miR-26a-1#-002443	4.843	3.936	4.834	1.785	3.204	2.999	8.91	1.989	4.741	1.815	2.983	1.673	4.15	9.9	8.92	4	5.352	9.79	3.986	5.216
hsa-miR-26b#-002444	1.683	2.589	2.783	0.715	2.533	2.374	4.92	2.309	3.952	1.667	2.005	2.069	1.306	2.181	2.894	1.806	1.764	2.835	1.739	1.719
hsa-miR-26b-000407	0.11	0.405	0.397	0.524	0.384	1.57313	-0.085685	0.322562	0.651493	0.672322	1.70214	1.46744	1.4983	1.81508	0.128674	-0.08946	-0.084946	0.317132	0.672385	-0.613333
hsa-miR-27a#-002445	2.956	3.112	5.742	3.436	3.034	5.363	8.91	0.425	1.402	1.834	2.961	1.528	0.314	2.132	2.925	1.262	3.191	4.684	2.533	2.668
hsa-miR-27a-000408	0.777	0.683	0.469	0.924	1.057	1.52069	10.89	1.78864	3.23826	1.8606	3.95864	1.82062	1.68276	2.53488	1.0996	1.04455	2.19365	2.85361	1.30333	1.51747
hsa-miR-27b-000409	3.742	2.942	2.412	2.957	3.027	9.81	4.65096	9.81	4.58526	2.98049	9.77	4.1231	4.71477	10.21	2.43747	4.47436	4.39568	2.8007	3.78961	2.18899
hsa-miR-28-000411	2.059	2.633	1.531	2.952	2.566	1.68702	-3.46829	0.378357	0.310405	0.47402	1.32314	0.509585	-2.24717	1.43869	2.81236	3.6102	2.96189	5.28774	3.8305	3.40396
hsa-miR-28-3p-002446	-0.122	-0.094	-0.361	-0.043	-0.775	0.094643	1.46274	1.73025	-1.33819	0.096987	1.23457	-0.173547	-0.566875	-0.52556	0.119244	0.857668	0.374818	0.646197	0.477006	0.893967
hsa-miR-296-000527	2.253	1.874	3.98	2.953	1.99	1.72957	2.54091	9.81	1.69324	5.13145	4.13779	2.75183	4.28119	3.54717	9.15	2.5973	3.77404	1.43993	2.89749	4.65059
hsa-miR-299-5p-000600	1.82	3.612	0.834	3.642	0.589	9.81	10.89	9.81	11.18	13.15	9.77	11.37	12.75	10.21	6.31479	12.5	12.02	10.89	12.89	11.5
hsa-miR-29a-002112	2.412	2.664	2.119	2.152	1.899	1.3797	1.10998	1.76569	1.63856	1.96114	1.5976	1.53384	1.03761	1.14254	2.14152	1.02318	1.96107	1.06205	1.09976	1.38573
hsa-miR-29b-000413	4.315	12.72	4.217	5.433	7.571	9.81	10.89	9.81	11.18	13.15	9.77	11.37	9.05387	10.21	-3.21732	7.58061	12.02	6.36634	3.33937	11.5
hsa-miR-29c-000587	7.383	6.775	7.42	6.985	3.874	4.96958	4.22203	4.39145	4.0921	4.26837	5.34375	4.67082	4.55982	5.18527	5.10281	3.73733	3.84619	2.84042	2.87853	3.37912
hsa-miR-301-000528	2.75	3.471	2.379	2.973	3.194	3.52916	2.82011	3.59738	3.24249	3.09964	3.40532	4.49669	3.72126	3.82225	2.5645	3.76862	1.80989	2.7312	3.61131	3.48818
hsa-miR-301b-002392	8.862	5.034	3.992	4.84	5.936	9.81	2.77121	4.48453	4.17379	3.43145	9.77	11.37	5.78913	10.21	1.96652	3.31101	4.42614	10.89	8.83764	2.57997
hsa-miR-30a-3p-000416	1.487	2.502	1.174	0.426	0.692	-0.305	-0.822	-1.616	0.265	0.422	1.88	-0.086	-0.171	-0.571	1.634	0.259	1.04	0.625	2.763	1.119
hsa-miR-30a-5p-000417	-3.791	-3.762	-2.497	-4.007	-3.521	-2.936	-3.81	-2.751	-3.121	-3.095	-3.164	-3.223	-3.407	-2.968	-2.147	-3.229	-3.113	-4.289	-4.006	-3.895
hsa-miR-30b-000602	-2.973	-2.668	-3.509	-3.049	-2.826	-2.8022	-2.13941	-2.44407	-1.88849	-2.52046	-1.56776	-2.74411	-2.81896	-2.81228	-2.86281	-2.67079	-2.84053	-2.10728	-2.7333	-2.98811
hsa-miR-30c-000419	-4.187	-3.67	-4.364	-4.036	-3.368	-3.48001	-2.16492	-2.39871	-1.44786	-3.23102	-2.51506	-3.27364	-3.57517	-3.48094	-2.90218	-2.82956	-2.90864	-2.17416	-2.56559	-2.85174
hsa-miR-30d-000420	-5.517	-4.345	-3.008	-5.551	-3.923	-1.502	-2.188	-0.734	-0.871	-1.45	-1.308	-1.167	-0.894	-1.04	0.756	1.33	-0.129	-1.604	-1.589	-0.9
hsa-miR-30e-3p-000422	0.154	0.588	-0.128	-0.958	-0.033	-0.293	-0.151	-0.279	-0.031	-0.189	0.306	0.778	-0.869	-0.106	1.737	0.008	-0.219	0.559	0.289	0.712
hsa-miR-31#-002113	6.815	7.143	11.83	10.44	11.53	9.43	-24.062	8.73	0.606	12.12	9.9	10.76	-6.405	2.145	8.92	11.18	-6.675	2.272	11.98	-6.494
hsa-miR-31-002279	4.171	8.722	2.901	4.861	2.161	9.81	10.89	9.81	4.10811	13.15	9.77	3.65675	12.75	10.21	1.40606	3.79529	2.44106	10.89	4.94215	11.5
hsa-miR-320-002277	-3.767	-4.021	-3.369	-4.067	-4.224	-3.24264	-2.73837	-3.04769	-3.07818	-2.8857	-3.73549	-3.2471	-3.68394	-3.03318	-3.08653	-3.15677	-3.40354	-3.75124	-3.1492	-2.85902
hsa-miR-32-002109	11.89	12.72	6.755	7.987	12.71	9.81	5.75317	9.81	11.18	5.33293	9.77	5.04723	6.72429	10.21	9.15	12.5	12.02	3.75504	6.91707	11.5
hsa-miR-320B-002844	0.733	1.171	1.264	1.416	1.38	1.149	0.069	2.678	0.558	0.65	0.995	0.798	-0.222	2.87	1.514	1.356	1.465	1.79	0.72	1.835
hsa-miR-323-3p-002227	2.876	2.052	2.857	2.486	3.122	1.24859	2.80557	2.78395	3.14744	3.40038	2.82275	2.73929	2.47312	4.12527	1.55155	4.0554	2.55872	3.17259	2.84037	2.10007
hsa-miR-324-3p-002161	4.522	4.31	4.899	4.786	4.686	3.18905	3.43513	3.57796	3.12612	2.72098	2.09377	2.28005	3.20218	1.99805	4.82396	3.43804	3.99286	2.62783	2.7624	3.89317
hsa-miR-324-5p-000539	4.688	2.699	3.026	2.942	2.539	9.81	10.89	9.81	7.15789	3.6912	9.77	5.5307	3.27038	10.21	9.15	3.20503	3.91559	4.62875	4.90575	4.45884
hsa-miR-326-000542	7.942	4.559	6.026	6.092	5.359	9.81	10.89	9.81	11.18	5.54323	-24.2746	11.37	3.44141	2.38131	9.15	8.25348	6.03575	10.89	12.89	11.5
hsa-miR-328-000543	-2.82	-2.314	-1.945	-1.875	-2.064	-2.91583	10.89	-0.853557	-0.74903	-0.861957	-1.36233	-1.82671	-1.96917	-2.75086	-3.26529	-0.889784	-1.21269	-1.25616	-0.992473	-1.50982
hsa-miR-330-000544	3.041	3.699	2.137	2.23	1.924	4.71992	4.02544	5.68035	3.12109	3.0204	4.57372	2.76506	3.53554	2.28478	1.61154	2.96538	1.24339	10.89	3.85014	3.15357
hsa-miR-331-000545	-2.156	-1.315	-1.564	-1.361	-1.696	-0.324527	0.762887	0.957133	-0.358347	0.530346	0.778621	-0.35367	-0.335932	-0.52442	0.130923	0.04569	0.064981	1.12454	0.264878	0.358818
hsa-miR-335#-002185	1.878	0.902	0.726	-0.429	2.035	-1.493	-0.074	1.696	0.166	-0.356	-0.066	1.647	-0.6	-0.612	-2.1	-1.539	-2.275	-0.798	-0.001	-0.274
hsa-miR-335-000546	1.728	2.522	1.513	1.802	2.677	2.33322	1.44542	2.30121	3.6959	2.11909	2.66396	2.96288	3.54881	2.07065	1.73254	2.25251	1.9876	3.32132	2.5683	1.81592
hsa-miR-337-3p-002157	10.83	3.632	3.341	4.378	11.53	9.43	8.91	8.73	10.72	3.173	9.9	10.76	3.535	9.9	8.92	1.133	1.753	2.311	4.779	0.739
hsa-miR-337-5p-002156	11.89	12.72	8.022	8.94	7.18	9.81	10.89	9.81	11.18	13.15	9.77	11.37	8.75619	10.21	9.15	12.5	7.50386	10.89	8.27971	7.49479
hsa-miR-338-3p-002252	11.89	5.726	5.485	12.99	12.71	4.78347	10.89	9.81	11.18	5.74504	9.77	11.37	6.87374	10.21	9.15	5.5757	5.01146	10.89	8.32025	6.32465
hsa-miR-338-5P-002658	-18.161	-20.374	-16.968	8.685	-23.127	-25.723	-26.033	-19.493	-24.043	8.358	-18.86	5.613	-23.648	-16.535	-22.065	6.701	6.413	-24.899	-18.328	10.16
hsa-miR-339-3p-002184	1.77	1.701	1.362	1.557	1.839	1.89574	3.84891	2.7965	3.8678	2.32103	2.04288	2.3497	1.2055	3.52928	2.90869	3.46185	3.59433	6.54505	3.23436	4.60959
hsa-miR-339-5p-002257	-0.95	-0.262	-1.156	-0.156	0.195	9.81	10.89	9.81	11.18	6.11995	9.77	11.37	12.75	10.21	9.15	12.5	12.02	10.89	1.94867	2.47789
hsa-miR-33a#-002136	3.841	4.238	11.83	3.483	4.015	9.43	0.421	-0.4	0.633	4.539	9.9	6.586	4.185	-13.301	8.92	11.18	2.6	9.79	4.912	10.16
hsa-miR-340#-002259	1.773	2.049	2.057	1.434	2.485	3.41	1.376	3.301	2.225	2.292	4.105	2.399	1.522	3.652	1.859	1.851	1.371	3.748	2.025	2.571
hsa-miR-340-002258	5.408	4.708	3.823	4.546	5.385	4.86011	2.95548	4.01427	4.7419	4.52206	5.74794	5.23218	5.42435	3.98034	4.64113	3.99907	3.88618	3.59742	3.463	4.45707
hsa-miR-342-3p-002260	-4.095	-3.921	-3.298	-3.03	-3.509	-3.43719	-1.28591	-2.99145	-3.64484	-2.68817	-3.30714	-4.0085	-2.90554	-3.42734	-4.29024	-2.99582	-2.90107	-3.16015	-4.14089	-3.37102
hsa-miR-342-5p-002147	3.96	4.614	6.558	5.523	7.204	9.81	10.89	9.81	5.47111	3.29144	9.77	0.93896	4.70358	10.21	9.15	12.5	12.02	10.89	6.92662	11.5
hsa-miR-345-002186	0.707	0.313	1.301	0.955	0.896	1.55817	3.37342	3.62348	2.29309	1.55031	2.1878	1.32905	0.96407	1.49505	4.17252	2.08218	2.27416	1.37265	0.846902	1.42375
hsa-miR-34a#-002316	4.418	5.063	5.062	4.446	3.815	9.43	2.831	8.73	1.816	3.749	3.549	2.337	3.393	3.679	8.92	4.117	4.268	-0.132	3.528	10.16
hsa-miR-34a-000426	4.795	3.708	2.395	3.099	3.31	9.81	3.23491	9.81	2.06084	13.15	9.77	11.37	6.16803	3.14487	-0.036779	12.5	12.02	-0.922899	4.42807	4.45835
hsa-miR-34b-002102	3.58	2.677	2.298	2.732	2.316	1.301	1.171	0.141	2.227	2.096	1.521	0.465	1.218	1.423	2.118	1.426	1.753	2.4	2.555	5.2
hsa-miR-361-000554	3.005	3.128	2.431	3.421	3.716	9.81	6.65712	2.17011	1.92863	0.513483	5.85865	1.21591	1.67612	10.21	3.16148	5.46517	4.20515	3.86549	3.36326	4.86709
hsa-miR-362-001273	4.128	6.583	5.913	6.24	7.678	2.79837	10.89	9.81	11.18	13.15	4.42443	6.34372	6.10255	10.21	9.15	12.5	6.49989	10.89	7.93319	11.5
hsa-miR-362-3p-002117	2.16	6.192	3.202	3.31	-20.519	9.81	10.89	9.81	11.18	13.15	9.77	11.37	8.73275	10.21	9.15	12.5	12.02	6.59106	7.34308	7.48115
hsa-miR-363-001271	2.832	3.418	5.462	3.522	3.229	9.81	10.89	9.81	11.18	5.92007	1.26875	11.37	5.78046	10.21	9.15	12.5	4.83366	0.366809	3.84469	7.57487
hsa-miR-365-001020	2.646	2.371	3.798	3.45	2.683	0.933419	2.85698	3.10784	0.083816	0.700837	0.672887	0.366645	1.20712	0.356254	0.267327	0.990538	2.74252	-0.837959	1.39641	1.47695
hsa-miR-369-3p-000557	11.89	7.263	5.242	6.395	-23.608	9.81	5.32842	9.81	11.18	13.15	9.77	11.37	12.75	10.21	9.15	12.5	7.99103	10.89	12.89	11.5
hsa-miR-369-5p-001021	11.89	5.04	3.61	5.206	5.644	9.81	6.45827	9.81	11.18	13.15	9.77	11.37	9.74948	10.21	9.15	12.5	8.01385	10.89	12.89	5.47554
hsa-miR-370-002275	2.909	1.843	1.099	2.869	3.192	-0.71707	10.89	9.81	7.3831	1.6609	3.30783	2.26162	0.362675	10.21	5.10977	5.53457	1.45436	10.89	3.70101	2.64595
hsa-miR-374-000563	2.041	2.618	1.857	1.947	1.284	2.97408	1.85986	1.89643	2.22233	2.18105	3.86243	3.31824	2.49916	2.73091	1.50517	2.0214	1.19949	3.42064	1.8025	1.47556
hsa-miR-375-000564	0.599	0.262	0.763	1.373	-0.359	1.64138	1.67678	0.751814	-1.86797	0.878691	-0.6002	2.10529	2.00777	0.920073	0.618931	0.778355	0.958715	-0.716182	3.38228	0.394741
hsa-miR-376a-000565	7.88	1.788	0.981	0.584	2.051	1.91354	3.0966	2.57611	5.63531	3.16775	2.65765	5.43578	2.57295	6.1906	5.11731	5.18685	1.82693	10.89	1.52995	2.08244
hsa-miR-376c-002122	3.67	1.701	1.238	1.052	2.559	1.22722	4.15381	3.33775	5.2121	2.7911	3.10726	2.58081	1.65453	6.17596	9.15	3.48486	1.89428	5.4345	1.75009	2.23791
hsa-miR-378-000567	7.665	5.682	8.292	3.73	3.756	1.742	2.851	2.352	2.574	4.598	9.9	6.749	4.161	3.923	1.171	5.061	1.4	-0.494	3.158	-0.044
hsa-miR-378-002243	3.805	4.245	4.81	4.351	2.902	6.408	-5.006	3.555	1.517	1.513	-0.78	2.76	1.95	1.351	4.873	0.992	2.847	1.144	0.907	3.146
hsa-miR-381-000571	4.597	3.237	3.515	4.391	-4.089	3.59129	10.89	5.20999	7.4948	13.15	9.77	11.37	12.75	10.21	4.36036	12.5	12.02	10.89	12.89	7.45443
hsa-miR-382-000572	1.448	-0.795	-0.756	-2.59	0.706	-2.89429	10.89	9.81	11.18	0.814196	9.77	11.37	-2.00841	10.21	3.10823	1.43831	0.04993	10.89	0.229657	-3.11966
hsa-miR-409-3p-002332	-0.418	-3.316	-3.392	-5.695	-2.885	-2.15	0.847	0.078	1.981	-0.921	1.871	-1.14	-3.011	2.496	0.752	-0.825	-2.334	2.539	-2.193	-2.831
hsa-miR-409-5p-002331	11.89	4.877	4.547	5.765	5.591	9.81	10.89	9.81	11.18	13.15	9.77	11.37	6.75314	10.21	9.15	4.27777	12.02	10.89	2.82596	3.67547
hsa-miR-410-001274	5.486	4.871	4.122	3.261	5.661	1.14968	1.72152	6.68915	11.18	1.38729	9.77	11.37	0.208723	2.86533	9.15	6.44893	4.45664	10.89	3.96332	4.21278
hsa-miR-411#-002238	10.83	11.69	1.146	2.353	-12.516	4.606	8.91	8.73	10.72	4.891	9.9	10.76	1.998	9.9	8.92	11.18	10.85	9.79	2.491	6.287
hsa-miR-411-001610	6.85	4.808	3.637	4.726	5.666	5.75596	10.89	9.81	11.18	5.21334	9.77	6.08733	4.95483	10.21	3.79919	6.3823	4.97077	10.89	4.95885	4.26592
hsa-miR-422a-002297	11.89	6.647	9.433	12.99	12.71	9.81	10.89	9.81	11.18	13.15	9.77	11.37	12.75	10.21	9.15	12.5	12.02	10.89	7.87777	11.5
hsa-miR-423-5p-002340	1.275	0.446	1.809	1.974	1.476	0.49018	1.8125	1.65289	2.38887	2.15118	1.4084	1.94493	1.15465	0.93215	1.58718	1.47934	1.36989	0.489783	1.37429	1.79676
hsa-miR-424#-002309	0.069	4.697	3.295	-0.945	1.852	-1.702	-23.809	-21.65	-3.471	-0.391	1.953	-0.289	-1.978	-2.096	8.92	2.011	2.901	2.021	1.28	5.048
hsa-miR-425#-002302	0.482	0.65	0.176	-0.693	0.463	-0.442	1.868	0.08	2.515	0.499	1.219	0.801	0.324	0.469	1.933	-0.216	0.138	0.237	0.73	0.615
hsa-miR-425-5p-001516	-2.474	-2.405	-1.454	-1.962	-2.257	-3.24644	-2.73161	-1.79044	-3.13261	-2.10396	-3.46103	-3.91892	-4.05155	-3.10565	-2.28532	12.5	-1.19946	-2.19147	-2.11662	-2.31638
hsa-miR-431-001979	7.87	3.158	1.689	3.445	6.626	9.81	10.89	9.81	11.18	13.15	9.77	11.37	8.73045	10.21	9.15	12.5	12.02	10.89	12.89	11.5
hsa-miR-432-001026	1.306	-0.377	-1.368	-0.706	1.207	-1.121	2.87	0.591	2.079	0.684	0.549	-0.314	-1.872	3.91	0.338	1.348	-0.512	4.948	1.565	0.079
hsa-miR-433-001028	4.86	2.28	2.424	3.762	3.335	1.80005	10.89	3.39137	4.97287	6.13706	9.77	4.26943	3.18893	10.21	1.69413	3.67389	2.08516	6.90819	3.95854	2.19155
hsa-miR-452-002329	7.251	-0.124	3.06	4.11	4.233	9.81	10.89	9.81	11.18	7.00265	9.77	7.41759	12.75	10.21	5.02878	5.20191	12.02	10.89	7.07525	11.5
hsa-miR-454#-001996	3.819	5.072	3.722	2.327	4.174	8.2	6.91	8.73	0.398	1.449	0.71	1.128	3.628	9.9	8.92	4.414	2.561	5.784	4.555	10.16
hsa-miR-454-002323	1.858	2.116	1.56	1.242	1.111	2.0661	2.81993	0.178973	1.27864	0.396418	0.39892	0.774064	1.72574	0.62622	2.7139	1.15655	0.367593	2.80258	1.9115	2.47622
hsa-miR-483-3p-002339	-1.52	0.578	-0.064	-0.556	-0.505	-3.756	-3.782	-3.564	-3.637	-1.85	-6.033	-3.501	-0.539	-4.674	-4.484	-1.815	0.647	-5.279	0.906	-0.397
hsa-miR-483-5p-002338	1.218	1.771	2.35	1.844	0.652	0.037081	1.33919	0.308835	-1.64334	-0.928123	-3.2734	-0.730012	-0.265009	-0.4024	-1.77239	0.982483	1.96988	-1.19757	1.39462	2.94844
hsa-miR-484-001821	-6.154	-6.524	-5.189	-5.61	-5.57	-5.8053	-4.15414	-4.35311	-5.79763	-5.31817	-6.4202	-6.22909	-5.96888	-6.6643	-5.78037	-4.88911	-5.08515	-5.23049	-5.14905	-5.27433
hsa-miR-485-3p-001277	3.858	1.157	1.012	-0.197	1.991	-1.04403	3.16978	0.136797	2.37855	2.77271	-1.40857	0.537677	-0.773762	4.15359	0.933648	2.55351	0.4061	4.89016	-0.134872	0.559736
hsa-miR-486-001278	-4.161	-4.838	-1.689	-3.439	-4.094	-2.88328	-2.13341	-2.91987	-4.31757	-3.07666	-5.76942	-3.88589	-2.83166	-4.42988	-3.47259	-2.47595	-3.26167	-4.15281	-3.10337	-3.11739
hsa-miR-486-3p-002093	1.459	0.816	3.554	2.976	2.231	4.43488	2.92429	3.79537	2.27512	2.85097	1.54985	3.11975	2.13039	2.24925	5.19494	1.66479	3.77596	0.577868	2.55038	2.90794
hsa-miR-487b-001285	5.251	3.424	3.128	3.956	5.567	5.8126	4.244	9.81	11.18	13.15	9.77	3.03603	4.46998	10.21	9.15	5.35898	5.02428	10.89	5.65456	5.32322
hsa-miR-493-002364	11.89	6.254	6.255	6.691	8.731	5.71055	10.89	9.81	11.18	9.02647	9.77	4.93335	7.23577	10.21	9.15	12.5	7.98988	10.89	12.89	11.5
hsa-miR-494-002365	7.91	4.928	4.516	4.882	6.797	4.78854	5.35039	9.81	11.18	6.11554	9.77	7.43587	3.80649	10.21	1.10719	3.56575	1.30985	6.88092	2.47195	1.00901
hsa-miR-500-002428	7.871	3.272	13.44	4.603	4.798	9.81	10.89	9.81	5.15266	13.15	9.77	4.29299	12.75	10.21	9.15	3.46095	3.50491	10.89	7.94487	-10.1539
hsa-miR-501-001047	1.686	0.577	2.15	0.657	0.999	9.81	10.89	9.81	4.26093	2.61836	9.77	11.37	3.5251	10.21	9.15	12.5	12.02	-1.74368	3.54884	11.5
hsa-miR-501-3p-002435	11.89	7.375	3.464	4.581	5.814	9.81	10.89	9.81	11.18	5.41496	9.77	5.37852	4.66672	10.21	9.15	12.5	12.02	3.96736	12.89	11.5
hsa-miR-502-001109	11.89	8.269	8.422	12.99	6.277	9.81	10.89	9.81	11.18	13.15	9.77	11.37	12.75	10.21	9.15	12.5	12.02	10.89	12.89	11.5
hsa-miR-502-3p-002083	6.708	5.985	8.663	6.963	6.43	9.81	5.89003	9.81	4.72047	5.0531	9.77	8.34149	9.30265	4.51011	9.15	5.05116	12.02	1.64406	4.68296	8.48997
hsa-miR-505#-002087	3.075	2.685	3.173	2.15	2.708	3.211	4.873	3.583	1.907	3.301	3.374	4.501	2.717	9.9	3.838	3.775	4.049	3.188	2.925	3.121
hsa-miR-505-002089	2.031	2.746	2.79	4.101	3.281	9.81	10.89	9.81	11.18	5.16275	2.0899	11.37	2.66067	10.21	-0.03199	4.30707	3.94196	2.12187	2.12542	11.5
hsa-miR-511-001111	6.217	7.607	8.335	5.982	7.668	5.76909	10.89	9.81	11.18	13.15	9.77	5.10598	12.75	10.21	9.15	8.00432	8.01839	6.73555	7.83006	11.5
hsa-miR-518a-5p-002396	6.905	12.72	13.44	8.596	8.654	9.81	10.89	9.81	7.10611	13.15	9.77	11.37	12.75	10.21	9.15	12.5	12.02	10.89	12.89	11.5
hsa-miR-518b-001156	11.89	12.72	7.329	8.205	5.935	9.81	10.89	9.81	3.72287	13.15	9.77	7.1818	4.8808	4.62003	9.15	12.5	12.02	10.89	12.89	4.35837
hsa-miR-518d-001159	3.479	7.894	13.44	9.55	2.36	-0.374332	2.13976	1.49139	1.02044	4.52026	1.9826	3.14282	4.04384	2.21975	-1.08977	12.5	12.02	1.69309	12.89	0.794455
hsa-miR-518f-002388	-14.061	-14.743	-14.582	-13.269	-15.682	-6.27073	-5.42695	-5.54248	-13.7805	-0.42506	-3.48955	-4.39886	-3.3315	-0.223203	-19.9713	-8.23573	-9.73692	-11.1076	-14.1671	-20.6684
hsa-miR-520b-001116	9.673	12.72	8.978	8.86	12.71	9.81	-19.7053	9.81	11.18	5.79232	9.77	11.37	-22.1212	5.90191	9.15	12.5	9.18962	5.3914	12.89	7.49992
hsa-miR-520d-5p-002393	11.89	4.453	6.945	6.992	12.71	3.23121	5.12329	5.77151	11.18	13.15	3.82825	11.37	6.08902	10.21	9.15	7.69395	12.02	6.95291	12.89	3.18991
hsa-miR-532-001518	0.588	0.213	1.274	0.984	0.081	3.42977	1.70948	1.5556	0.194872	0.667826	0.613832	0.572093	1.54543	0.917312	5.17998	-0.95497	-0.471947	-2.06237	-1.37632	-0.770077
hsa-miR-532-3p-002355	1.868	1.766	3.229	2.529	2.6	3.3147	2.82798	5.58796	0.874504	3.39776	2.8927	1.98668	2.43869	2.19042	2.88204	3.46852	3.87849	2.04872	3.8719	5.36194
hsa-miR-539-001286	4.944	4.711	2.724	3.364	6.679	5.82551	4.07926	3.86108	11.18	4.04864	9.77	5.95953	2.63718	10.21	4.0202	5.78524	1.26133	10.89	4.26145	1.3373
hsa-miR-543-002376	4.855	0.817	1.379	-0.466	2.163	-1.939	-3.681	0.109	0.716	-1.235	-13.966	-0.367	-1.53	3.662	2.919	0.756	0.032	9.79	0.508	2.141
hsa-miR-548a-001538	11.89	12.72	9.398	12.99	12.71	5.77901	10.89	9.81	5.99421	13.15	9.77	11.37	12.75	10.21	9.15	5.31672	12.02	10.89	8.84896	3.35714
hsa-miR-548c-001590	7.845	8.651	9.171	12.99	12.71	9.81	10.89	9.81	11.18	13.15	9.77	11.37	12.75	6.15662	9.15	12.5	12.02	10.89	12.89	11.5
hsa-miR-550-001544	3.83	4.284	-12.82	10.44	3.165	9.43	8.91	-24.841	7.556	2.697	1.558	2.362	2.844	9.9	8.92	9.639	10.85	9.79	3.546	4.246
hsa-miR-550-002410	6.804	11.69	7.695	4.791	6.516	9.43	8.91	8.73	10.72	12.12	9.9	2.267	8.947	9.9	8.92	11.18	10.85	9.79	11.98	10.16
hsa-miR-551b#-002346	-8.66	-21.575	11.83	10.44	2.497	9.43	3.583	3.717	10.72	8.169	9.9	10.76	11.37	9.9	8.92	-18.997	2.989	5.646	2.512	10.16
hsa-miR-551b-001535	7.944	7.104	13.44	12.99	4.581	9.81	10.89	9.81	11.18	13.15	9.77	11.37	12.75	10.21	-22.6977	12.5	3.61072	10.89	12.89	11.5
hsa-miR-571-001613	-0.696	1.423	1.074	0.592	1.105	-0.994	-2.222	-2.371	-1.828	0.538	-2.03	-1.037	0.242	-0.134	-2.459	2.003	0.251	-0.623	2.11	-1.356
hsa-miR-572-001614	2.26	3.155	2.865	1.812	11.53	-3.574	-16.487	-3.143	-20.951	5.023	9.9	10.76	3.141	9.9	1.267	2.604	0.85	0.731	0.788	0.175
hsa-miR-574-3p-002349	0.135	-0.061	0.428	-0.074	-0.321	-1.22979	1.40371	0.22944	-0.876845	-1.02071	-0.85535	-1.66013	-0.801289	-2.60673	-0.246187	-0.510307	-0.979165	-1.14791	-0.225135	0.088211
hsa-miR-576-3p-002351	11.89	8.683	6.602	9.436	6.222	9.81	10.89	9.81	11.18	7.08964	9.77	11.37	8.71366	10.21	9.15	12.5	12.02	6.86142	12.89	11.5
hsa-miR-576-5p-002350	4.516	3.28	-17.945	4.291	12.71	9.81	10.89	9.81	11.18	7.12052	9.77	3.83456	12.75	10.21	9.15	12.5	12.02	10.89	12.89	11.5
hsa-miR-579-002398	11.89	6.7	6.282	5.53	6.671	9.81	5.84732	9.81	11.18	6.31718	9.77	11.37	7.26059	10.21	9.15	5.58434	4.92786	2.89991	4.7614	6.48487
hsa-miR-584-001624	4.824	5.814	4.966	2.28	3.763	2.205	2	3.723	1.202	5.274	0.146	6.771	2.68	-14.173	1.662	1.32	0.762	6.103	1.235	10.16
hsa-miR-589-001543	3.345	2.64	2.838	2.113	3.528	1.921	1.026	8.73	10.72	0.599	0.139	2.531	-0.058	9.9	-2.103	1.406	3.58	-1.987	-1.014	-5.374
hsa-miR-589-002409	5.377	8.734	6.896	12.99	8.697	9.81	10.89	9.81	11.18	13.15	9.77	7.37221	12.75	10.21	9.15	12.5	12.02	10.89	12.89	11.5
hsa-miR-590-3P-002677	10.83	6.255	2.914	2.39	4.697	9.43	4.391	8.73	4.467	4.297	5.909	4.51	5.022	9.9	4.916	4.731	10.85	3.819	4.499	4.791
hsa-miR-590-5p-001984	4.742	4.385	4.411	4.75	3.973	4.16513	4.26907	3.3842	5.15515	3.39048	3.27497	4.15884	6.09643	10.21	5.15779	2.67816	2.93029	2.05399	3.89885	3.22
hsa-miR-595-001987	10.83	11.69	11.83	10.44	11.53	9.43	8.91	-23.587	10.72	12.12	9.9	10.76	11.37	9.9	6.541	11.18	10.85	9.79	11.98	2.979
hsa-miR-596-001550	-4.229	-2.74	-3.578	-2.619	-2.547	-4.436	-4.09	-5.411	-3.26	-1.291	-3.37	-3.451	-3.118	-3.792	-4.965	-1.872	-3.576	-3.392	-1.583	-3.511
hsa-miR-597-001551	1.332	2.849	2.481	2.271	3.731	-1.07126	1.3836	9.81	11.18	5.0529	0.081295	2.78738	3.37527	10.21	-0.472404	4.61773	12.02	10.89	4.90362	0.807755
hsa-miR-598-001988	4.402	4.375	5.143	4.959	5.463	9.81	4.73456	5.4668	6.97903	4.87838	9.77	4.17394	3.66615	6.18403	3.64507	4.46965	5.39809	10.89	4.62508	3.81678
hsa-miR-601-001558	5.274	2.117	8.671	5.978	3.806	0.572	2.166	1.377	6.756	5.672	3.035	5.093	3.834	2.497	1.785	2.435	2.707	4.65	2.73	6.106
hsa-miR-605-001568	6.646	2.727	11.83	6.999	4.699	9.43	8.91	8.73	10.72	12.12	9.9	2.254	3.135	5.665	3.036	11.18	10.85	9.79	1.081	4.191
hsa-miR-625#-002432	-0.335	1.45	1.438	10.44	-0.527	2.615	2.895	3.385	0.461	2	1.178	0.103	0.404	1.959	1.866	2.063	0.816	2.761	2.572	1.305
hsa-miR-625-002431	4.672	6.508	5.311	6.862	8.737	6.78727	10.89	9.81	11.18	5.85232	9.77	7.14762	6.07233	10.21	6.15784	5.31416	5.33912	6.78961	5.54323	5.06988
hsa-miR-628-3p-002434	1.839	2.531	2.902	1.761	2.501	1.483	5.305	-0.838	0.476	0.716	0.654	0.828	1.321	1.454	2.817	0.391	-0.341	0.178	0.743	0.589
hsa-miR-628-5p-002433	6.805	8.26	7.371	12.99	6.107	6.85313	4.33588	9.81	3.95778	5.23003	9.77	11.37	5.39835	10.21	9.15	6.24199	5.63614	10.89	5.83406	11.5
hsa-miR-629-001562	1.822	1.118	3.763	1.042	1.296	3.883	3.877	8.73	2.176	2.55	3.807	2.632	1.393	2.609	8.92	3.745	2.659	3.83	2.344	2.875
hsa-miR-629-002436	7.513	5.449	5.567	6.01	5.987	9.81	6.89945	9.81	3.29792	3.77843	9.77	2.8432	5.82873	3.46118	9.15	12.5	7.34756	6.87661	5.2883	6.56951
hsa-miR-636-002088	2.615	3.686	5.865	4.645	3.728	0.896016	10.89	2.70064	1.74142	0.546753	-1.08224	-1.0699	2.41517	-0.665595	2.23452	1.93684	1.52975	2.24123	3.95954	3.43125
hsa-miR-638-001582	3.734	2.986	4.3	4.788	3.134	6.634	-0.376	-0.243	0.094	3.178	0.672	2.237	3.052	0.739	-0.786	-0.413	0.847	0.009	1.295	-1.311
hsa-miR-642-001592	5.344	5.434	6.526	8.951	5.344	5.65819	10.89	5.63192	11.18	5.58449	9.77	11.37	3.78406	6.18131	9.15	6.9337	4.96519	4.44771	5.54013	4.84853
hsa-miR-652-002352	1.674	1.483	1.274	1.867	2.727	2.93267	2.79603	3.77236	2.09257	2.44142	2.98015	1.43887	1.60839	1.17696	4.53003	3.17291	5.93614	4.52114	3.18378	3.49045
hsa-miR-654-3p-002239	11.89	7.81	6.858	7.662	7.659	9.81	6.84668	9.81	11.18	13.15	9.77	11.37	6.2942	10.21	9.15	12.5	5.49629	3.84116	12.89	6.48613
hsa-miR-655-001612	8.682	6.61	3.742	5.339	5.868	1.42039	7.9197	6.75078	10.829	7.34675	9.77	5.99872	6.49386	10.21	9.15	9.45343	6.98089	10.89	7.75385	5.64174
hsa-miR-656-001510	10.83	3.947	11.83	4.456	6.511	9.43	8.91	8.73	10.72	6.259	9.9	6.712	6.36	9.9	8.92	11.18	6.827	9.79	4.035	1.185
hsa-miR-660-001515	0.196	0.425	1.441	0.758	0.208	-0.488834	-0.61431	2.87245	0.555841	-0.028078	-0.73219	-1.42334	0.290031	3.02662	2.13148	0.629053	0.9845	-1.77824	-0.008453	-0.097857
hsa-miR-663B-002857	5.888	0.959	2.107	0.381	1.475	0.273	1.762	8.73	10.72	2.364	0.504	0.821	1.383	-0.326	2.367	0.083	2.777	9.79	-2.98	10.16
hsa-miR-664-002897	-1.018	-1.56	-1.449	-2.626	-1.375	-2.985	-1.184	5.616	-2.886	-1.032	-22.933	0.349	-2.315	1.487	-5.844	-3.103	-1.312	-12.833	-3.721	-4.86
hsa-miR-668-001992	4.637	5.826	1.819	-1.838	1.204	4.717	8.91	-0.847	10.72	5.793	9.9	2.41	-0.336	3.141	8.92	11.18	4.602	9.79	8.235	10.16
hsa-miR-671-3p-002322	0.86	2.21	1.639	0.738	1.931	-0.141849	1.15868	1.16668	2.14555	1.69838	1.3811	0.96759	1.36897	0.538245	0.124283	1.78801	1.48331	0.654278	1.49374	0.745783
hsa-miR-720-002895	-4.201	-4.621	-3.362	-5.204	-4.378	-4.671	-3.743	-4.306	-4.655	-4.618	-4.945	-5.234	-4.553	-5.136	-5.661	-3.823	-3.763	-5.82	-3.809	-3.781
hsa-miR-744#-002325	6.853	4.946	3.506	2.942	2.473	5.481	8.91	8.73	10.72	2.779	9.9	4.441	2.238	9.9	4.977	2.071	2.55	9.79	4.044	3.02
hsa-miR-744-002324	0.768	1.107	0.963	1.664	1.669	2.25879	3.59909	2.79444	3.26799	2.82484	2.9242	1.91596	2.34802	2.63551	2.46489	3.45003	2.53572	5.46038	3.19576	2.34062
hsa-miR-758-001990	5.869	2.319	2.335	3.417	4.099	9.81	10.89	9.81	11.18	7.75135	9.77	7.37552	5.15089	10.21	9.15	5.50196	12.02	10.89	8.87175	3.65488
hsa-miR-766-001986	-3.433	-2.443	-3.111	-3.603	-2.655	-2.634	-1.336	-1.29	-1.713	-1.879	-2.069	-2.477	-2.949	-2.454	-3.042	-1.485	-1.955	-0.219	-1.402	-1.887
hsa-miR-769-5p-001998	1.529	1.659	2.61	1.091	2.216	0.901	1.857	1.262	0.418	0.116	0.973	-0.713	-0.13	0.838	4.759	0.15	0.26	0.218	0.254	0.554
hsa-miR-874-002268	2.807	3.738	5.473	-2.507	4.657	-21.5349	10.89	9.81	3.09026	4.8578	1.70943	1.2706	2.55545	3.22474	3.1814	12.5	5.01432	1.48449	-1.09449	11.5
hsa-miR-875-5p-002203	-10.819	3.13	-4.551	3.214	8.625	-5.679	-6.605	-11.856	-5.16	2.263	-8.173	6.447	8.489	-11.193	2.148	7.221	4.631	0.408	4.184	2.48
hsa-miR-885-5p-002296	-1.136	0.071	0.019	-0.04	-1.043	-3.99248	-0.139871	-1.22445	-2.1145	-3.38007	-5.78026	-4.04981	-1.80547	-4.44568	-3.92816	-0.997585	-0.785553	-6.01648	-0.61551	-0.554089
hsa-miR-886-3p-002194	-20.137	9.028	4.318	1.519	2.48	3.08443	10.89	9.81	11.18	8.08956	9.77	11.37	12.75	10.21	9.15	9.51412	12.02	10.89	6.73257	11.5
hsa-miR-886-5p-002193	4.573	4.685	7.789	4.656	4.733	4.4839	10.89	9.81	5.63697	4.38211	3.538	7.30278	6.54778	3.65229	9.15	4.62986	7.01709	4.4162	5.08594	5.72292
hsa-miR-889-002202	11.89	6.899	4.152	6.956	12.71	9.81	10.89	9.81	11.18	13.15	9.77	11.37	12.75	10.21	9.15	12.5	12.02	10.89	5.89732	11.5
hsa-miR-9#-002231	5.789	8.645	4.851	4.639	11.53	9.43	0.942	0.787	-0.409	1.969	9.9	0.08	0.542	-25.1	8.92	6.45	6.198	5.774	4.478	4.389
hsa-miR-92a-000431	-5.435	-5.566	-3.94	-5.015	-5.23	-5.03316	-4.88162	-4.72705	-5.25114	-4.37269	-6.40023	-4.9389	-4.32081	-5.53672	-5.19186	-4.14063	-4.01865	-6.3479	-4.36382	-4.90014
hsa-miR-92a-1#-002137	5.667	11.69	11.83	3.334	7.517	9.43	8.91	8.73	10.72	-18.776	9.9	6.585	8.134	9.9	8.92	6.107	10.85	9.79	2.454	10.16
hsa-miR-93#-002139	-0.672	-0.731	0.278	-1.613	-0.807	0.388	-0.233	1.718	-0.609	-0.276	-0.318	-0.729	-0.514	-0.934	1.581	0.146	0.783	0.001	0.292	1.14
hsa-miR-941-002183	2.942	3.927	1.816	-0.269	6.245	6.258	8.91	8.73	4.916	2.259	5.668	5.197	3.4	0.599	4.311	2.211	10.85	4.494	-0.009	2.098
hsa-miR-942-002187	1.807	1.452	2.43	0.371	1.058	4.695	1.833	4.747	2.191	1.945	3.544	3.045	4.883	1.521	4.895	-0.011	0.078	-0.723	-0.595	-0.596
hsa-miR-95-000433	4.669	4.698	11.44	2.631	2.334	9.81	5.53068	5.39897	4.1804	5.99783	9.77	5.96727	12.75	6.06957	3.87509	5.21349	12.02	10.89	4.70877	7.5102
hsa-miR-99a#-002141	6.467	11.69	11.83	10.44	7.54	9.43	8.91	8.73	10.72	12.12	9.9	10.76	11.37	2.722	8.92	11.18	10.85	9.79	-6.708	10.16
hsa-miR-99a-000435	5.711	2.724	4.201	5.754	3.764	2.84406	10.89	9.81	1.91388	4.89779	9.77	4.46524	3.76843	-0.103452	9.15	2.34189	12.02	1.89708	3.82977	2.81143
hsa-miR-99b#-002196	3.812	3.599	4.461	2.711	3.964	-0.445	-0.174	-0.551	3.511	1.141	3.029	1.007	1.985	0.831	-4.462	2.319	1.735	-0.542	1.145	0.891
hsa-miR-99b-000436	-1.114	-0.338	0.019	-0.072	0.672	-1.85775	0.531895	1.79774	1.50693	0.296471	4.13521	0.125066	-0.318394	-0.275334	1.12286	1.6953	2.34326	1.01508	1.4621	1.23148
mmu-let-7d#-001178	-2.987	-2.925	-4.173	-2.593	-2.935	-19.427	8.91	0.039	-2.671	-0.679	-3.026	-2.688	-0.161	2.756	8.92	-4.715	-2.53	-4.404	-3.373	-0.75
mmu-miR-134-001186	3.856	1.634	1.498	2.47	2.826	0.981484	3.05915	1.17539	2.46545	1.69339	0.891983	0.712543	-0.156843	4.13323	2.15489	1.86117	0.969518	4.34049	0.8939	1.18628
mmu-miR-140-001187	0.443	0.353	0.371	0.265	0.496	-2.0634	-1.8831	-1.48331	-2.00808	-2.96122	-2.39544	-3.11692	-2.5984	-1.39011	1.72743	0.037046	0.937006	0.304492	-0.15839	0.474838
mmu-miR-374-5p-001319	0.418	0.677	-0.507	-0.519	0.139	1.10798	-0.517455	-0.08582	0.041805	-1.10347	2.37498	-0.480258	-0.070425	1.21913	1.24326	-1.84913	-2.20451	0.480143	-2.09393	-2.7726
mmu-miR-379-001138	5.839	4.116	2.186	3.589	12.71	9.81	10.89	9.81	11.18	5.60589	4.76315	11.37	12.75	10.21	5.59428	4.75958	3.28472	10.89	4.56496	11.5
mmu-miR-451-001141	-5.261	-5.667	-3.619	-5.062	-5.08	-2.78375	-5.13818	-3.31218	-4.11554	-3.0797	-4.42143	-3.95477	-2.7063	-3.27481	-2.16499	-3.81778	-3.72703	-5.29491	-4.69814	-4.56333
mmu-miR-491-001630	3.841	3.432	3.391	4.052	3.852	1.5919	3.84128	9.81	3.31013	1.76571	5.80747	1.87473	1.9212	0.318732	9.15	4.44431	3.65629	3.62712	3.64399	3.30684
mmu-miR-495-001663	5.884	2.627	1.697	1.624	3.098	-1.92792	1.58865	-2.43902	4.9811	-1.45498	9.77	-1.49948	-0.958384	10.21	4.85614	3.57222	0.412092	3.92761	2.40289	1.44531
mmu-miR-93-001090	-1.42	-1.354	-0.606	-1.152	-1.431	-0.690267	-1.42677	-0.682128	-1.83932	-1.56907	-1.46159	-1.28644	-0.597479	-0.951371	-0.391805	-1.63422	-1.59676	-2.73142	-2.05715	-1.54274
rno-miR-29c#-001818	4.329	4.617	5.309	4.116	4.645	-25.333	0.407	8.73	0.989	-0.165	9.9	0.741	-1.7	-1.623	8.92	4.947	10.85	9.79	5.175	6.094
rno-miR-7#-001338	-0.014	0.781	0.774	-0.868	-0.543	2.62	-0.896	1.979	-1.268	-2.373	0.68	-2.237	-1.294	1.339	1.927	-1.61	-1.14	0.986	-1.276	0.203
